# Supplementary material for: Function analysis of differentially expressed microRNAs in TGF-β1-induced cardiac fibroblasts differentiation
Source: Biosci Rep. 2019 Oct 11;39(10):BSR20182048. doi: 10.1042/BSR20182048 (PMC6822545; doi:10.1042/BSR20182048)
Supplement: Supplementary Table S1 [file BSR-2018-2048_supp.xlsx]

## Sheet: novel_info
Table S1 novel miRNAs predicted by miRDeep2
provisional id	miRDeep2 score	total read count	mature read count	consensus mature sequence
NC_005116.4_12334	50.1	96	81	acauaccgacauacacacaga
NC_005116.4_12322	50.1	96	81	acauaccgacauacacacaga
NC_005116.4_12350	50.1	96	81	acauaccgacauacacacaga
NC_005116.4_12318	50.1	96	81	acauaccgacauacacacaga
NC_005116.4_12303	38.2	73	39	uguguuuuguguauguacaug
NC_005116.4_12137	30.6	51	42	cuuggcaccugguaagcacuca
NC_005116.4_12307	29.3	48	12	cauauacauacacacagacaga
NC_005116.4_12136	15.4	21	9	uuaggacucuggucaucuuuggc
NC_005113.4_10462	13.4	17	3	aacugaauauaaacauaucacg
NC_005111.4_9284	13.2	24	22	cacuugcauguacacuuuccuga
NC_005111.4_9286	13.2	24	22	cacuugcauguacacuuuccuga
NC_005110.4_8902	11.4	12	9	uacacaugguacagaaggaag
NC_005100.4_763	11.3	14	9	uugccugugcucucuggggcagc
NC_005104.4_5368	10.3	11	10	acggagcuagagagaugacucag
NC_005105.4_6030	9.9	12	2	uagagcaggcuuaacucuuuccu
NC_005119.4_13152	9.8	10	9	uuggggaugguagggucucugagg
NC_005120.4_14033	9	8	7	ugggggcaggccggaucuagugg
NC_005109.4_8626	8.8	7	5	cgggccucacugggccuggcccag
NC_005110.4_9237	8.5	9	5	ugucuuuucugucugacuuacu
NC_005106.4_6461	8.1	7	6	ggugacaguaagcuguaguugc
NC_005113.4_10244	7.5	14	9	uugccugugcucucuggggcagc
NC_005113.4_10236	7.5	14	9	uugccugugcucucuggggcagc
NC_005100.4_34	7.5	14	9	uugccugugcucucuggggcagc
NC_005120.4_13530	7.2	8	4	cuggagggugggaaccauauu
NC_005108.4_7689	7	5	1	agcuguguguaugcaggcaaugga
NC_005108.4_8127	6.8	12	8	augacagagaaucuccugacgcu
NC_005106.4_6458	6.7	3	1	ggggggucuagaggugcauggu
NC_005101.4_2414	6.5	10	8	uccuacuagugugaacagcgca
NC_005119.4_13393	6.5	11	5	caccucccugccugucucauca
NC_005105.4_6070	6.1	3	1	ucagugcagugguuggcuguga
NC_005110.4_8851	5.9	3	2	ugcuuucggaguguuccugugc
NC_005100.4_844	5.4	10	7	ucucuuguagaauggucuagac
NC_005116.4_12312	5.4	47	47	auacacaugcacacacacgcg
NC_005106.4_6415	5.4	26	25	cacagucuaguggccuuggaa
NC_005100.4_515	5.4	9	3	cuugccccaaccuguugccagccc
NC_005104.4_4898	5.3	29	12	acacaggagggagcaugcau
NC_005107.4_7440	5.2	7	6	cucgcuccggcuccgccuugac
NC_005111.4_9458	5.2	2	1	uugguucucucuccuuuccagg
NC_005101.4_2055	5.1	11	11	uuggccagguggugugucugaca
NC_005102.4_3517	5.1	20	20	cauguuccacucacucucagac
NC_005104.4_5282	4.4	9	9	ugacagacauguacacacacau
NC_005111.4_9303	4.3	9	9	caagcuccccuacagccgccagc
NC_005111.4_9418	4.3	9	8	augccaccuuucgcguugugga
NC_005111.4_9420	4.3	9	8	augccaccuuucgcguugugga
NC_005107.4_6989	4.2	6	5	guacagagcacauguuugagggg
NC_005107.4_6991	4.2	6	5	guacagagcacauguuugagggg
NC_005113.4_10689	3.6	6	4	accccauaggauuuuaacagaac
NC_005119.4_13341	3.6	6	5	aguugucagcccugcccagca
NC_005108.4_7793	3.6	22	22	ccgggugcuguaggcuuaua
NC_005103.4_3688	3.6	6	4	accccauaggauuuuaacagaac
NC_005104.4_4555	3.1	7	7	auauauguguauauauggucugc
NC_005113.4_10712	2.9	6	5	uuaucugugcuucugagcugc
NC_005120.4_14270	2.8	10	10	gcugucauaacuccaagu
NC_005103.4_4398	2.7	7	7	ucauuccaccuucccucccacag
NC_005119.4_13261	2.6	10	10	uaagcugaaauaguuccu
NC_005101.4_2700	2.6	9	9	uucugacuugagcaaguaacauuc
NC_005104.4_4880	2.5	5	5	ugaggauuacgaagaggauggu
NC_005108.4_7637	2.4	4	3	acaugaugagcuuugugcaaug
NC_005100.4_1181	2.4	4	3	aguggcuaugagggcaccugguu
NC_005119.4_13323	2.3	37	36	cuacugagccacauucccagc
NC_005107.4_7006	2.1	9	9	caaaaugaugaaacucca
NC_005101.4_1687	2.1	24	20	uccuacuagugugaacagcgcc
NC_005118.4_13071	2.1	5	5	cauccccucuaucccucuuccu
NC_005100.4_791	2	38	38	ugacggacaggacggagggagggc
NC_005101.4_1905	2	5	5	uugcagauggccugagcgugauu
NC_005104.4_4989	1.9	7	7	cacuguuguugguuugccu
NC_005102.4_3130	1.9	5	5	caggggaggcagaccugugacu
NC_005102.4_3444	1.9	13	13	uaaagggggccaggcucugagc
NC_005102.4_3450	1.9	13	13	uaaagggggccaggcucugagc
NC_005116.4_12162	1.8	22	3	ucuuuguggggagccgaggcuag
NC_005116.4_12302	1.8	42	32	auguaaguguguauguauaugug
NC_005119.4_13377	1.8	6	6	gcagaugauggaaaacuc
NC_005101.4_1727	1.8	4	4	agagcucugcgggcugaggagc
NC_005106.4_6416	1.5	25	25	cacagucuaguggccuuggaa
NC_005101.4_2388	1.4	5	4	caagaaucuaugcaaaauguu
NC_005100.4_1043	1.3	4	4	augacaaagcaaagacugguuu
NC_005111.4_9365	1.2	3	3	cacuucagaggagagauggcucg
NC_005115.4_11585	1.2	3	3	cuaggagcagagcuucgcagg
NC_005117.4_12609	1.2	3	3	uccugagauucugccccgcagc
NC_005120.4_13477	1.1	11	11	ucaucaccucuuguguccugca
NC_005115.4_11632	1.1	14	14	gucccauugccagggauuu
NC_005116.4_12170	1	23	23	uggacaggcaaggugaaucuc
NC_005100.4_652	1	21	14	aggagaucaaagcuugcaggagc
NC_005100.4_215	1	2	2	ucggccgccccugcuccgggagc
NC_005101.4_1692	1	5	5	augucacuggaacauacacc
NC_005110.4_9122	1	60	60	ugcucugcugacugccuaugggc
NC_005105.4_5832	0.9	4	4	aggugagagaacacugagugag
NC_005110.4_9098	0.9	5	5	uucugugacagagucucccucu
NC_005104.4_4934	0.9	3	3	aggccuggucaggcaguucugu
NC_005104.4_5224	0.9	3	3	cugcccugucccacucugcagg
NC_005100.4_822	0.9	8	8	uucugacuugagcaaguaacauuc
NC_005116.4_11955	0.9	2	2	ccugggcucggccgcguucuu
NC_005107.4_7046	0.8	2	2	agacacagagcaucugcggccuc
NC_005116.4_11929	0.8	7	7	uuacaaaggaacaguuga
NC_005103.4_3964	0.7	4	4	aauuaucguugguuuucu
NC_005118.4_13066	0.6	2	2	ugcagccucagggacaccggaga
NC_005120.4_13941	0.6	3	3	guuggcacuuucuugagugagg
NC_005104.4_4945	0.6	2	2	ugcugucuccucugccccgcagg
NC_005104.4_4924	0.6	2	2	acucccuccacacccgcgggcgu
NC_005101.4_2589	0.5	5	5	uuuguuguugugcuucugcu
NC_005103.4_3649	0.5	2	2	uguucugugcucugucacucagg
NC_005101.4_1498	0.5	8	8	uauagggauugugcuacua
NC_005106.4_6486	0.4	2	2	ucugacccuaugucccccacagc
NC_005113.4_10452	0.4	4	4	uguggguugagcaauugca
NC_005120.4_13969	0.4	9	9	uuaccuuguccaaaagcaucuc
NC_005116.4_12073	0.4	2	2	ccuacuccugcugcagccc
NC_005101.4_1975	0.4	2	2	cuacucagacuugucccucugc
NC_005120.4_13967	0.4	9	9	uuaccuuguccaaaagcaucuc
NC_005111.4_9309	0.4	2	1	ugaccaugccuccuuuccca
NC_005120.4_13973	0.4	9	9	uuaccuuguccaaaagcaucuc
NC_005100.4_1187	0.3	2	2	ccauccgaucgcagcccccgcugc
NC_005106.4_6305	0.3	2	2	agccuggggacauggcucagagg
NC_005101.4_1577	0.3	4	4	ggaggaaaacacaaugcu
NC_005104.4_5355	0.3	11	11	agaaccuugaacugaguucu
NC_005109.4_8728	0.2	9	3	cuugcuuucuuuccccucaga
NC_005107.4_6935	0.2	2	2	ucuccucagucaagcgugcuagu
NC_005104.4_4777	0.2	5	5	uagauguuguguauuuucu
NC_005115.4_11625	0.2	7	4	cucuguguucuccucgguucagg
NW_007906972.1_14418	0.2	4	4	aggcacuggccuggcauggaccuc
NC_005104.4_5219	0.1	12	12	ucugugucugaaucuguugc
NC_005105.4_5849	0.1	7	7	gugauguuggauuuguugg
NC_005106.4_6770	0.1	2	2	uugacuugcauucccuucucaga
NC_005110.4_9197	0	2	2	aggcaagaugcuggcaga
NC_005101.4_2766	0	9	9	uucggcugcauuucucgguugu
NC_005116.4_11823	0	2	2	uucugggccugugcacacaguac
NC_005106.4_6139	0	2	2	ucaguguucucuuuccugcaga
NC_005119.4_13174	0	3	3	acccacauggagaagcgagaag
